# Supplementary material for: Multi-queen breeding is associated with the origin of inquiline social parasitism in ants
Source: Sci Rep. 2022 Aug 29;12:14680. doi: 10.1038/s41598-022-17595-0 (PMC9424252; doi:10.1038/s41598-022-17595-0)
Supplement: Supplementary file 1 — Supplementary Information 1. [file 41598_2022_17595_MOESM1_ESM.tre]

((Stigmatomma_pallipes:1,(Proceratium_silaceum:1,(((Ponera_coarctata:1,Ponera_pennsylvanica:1,Ponera_testacea:1)Polygyny:1,Pachycondyla_tarsatus:1)Monogyny:1,(Hypoponera_ergatandria:1,((Leptogenys_attenuata:1,Leptogenys_intermedia:1,Leptogenys_castanea:1)Monogyny:1,((Odontomachus_rixosus:1,Odontomachus_assiniensis:1)Monogyny:1,(Odontomachus_cephalotes:1,(Odontomachus_chelifer:1,(Odontomachus_ruginodis:1,(Odontomachus_bauri:1,Odontomachus_troglodytes:1)Monogyny:1)Monogyny:1)Monogyny:1)Monogyny:1)Monogyny:1)Monogyny:1)Monogyny:1)Monogyny:1)Polygyny:1)Monogyny:1,(((Brachymyrmex_depilis:1,(((Myrmecocystus_depilis:1,(Lasius_flavus:1,(Lasius_neglectus:1,(Lasius_sakagamii:1,(Lasius_alienus:1,Lasius_niger:1)Monogyny:1)Monogyny:1)Monogyny:1)Monogyny:1)Monogyny:1,(Prenolepis_imparis:1,(Paratrechina_longicornis:1,(Nylanderia_bourbonica:1,Nylanderia_fulva:1,Nylanderia_flavipes:1,Nylanderia_parvula:1,Nylanderia_arenivaga:1)Monogyny:1)Monogyny:1)Monogyny:1)Monogyny:2,((Oecophylla_longinoda:1,(((Formica_neogagates:1,(Formica_incerta:1,Formica_pallidefulva:1)Polygyny:1)Polygyny:2,(((Formica_exsecta:1,Formica_opaciventris:2)Monogyny:1,((Formica_obscuripes:1,Formica_obscuriventris:1)Polygyny:1,(Formica_truncorum:1,(Formica_lugubris:1,(Formica_rufa:1,Formica_polyctena:1)Monogyny:1)Polygyny:1)Polygyny:1)Polygyny:1)Monogyny:1,(Formica_cinerea:1,((Formica_fusca:1,Formica_accreta:1)Monogyny:1,(Formica_subsericea:1,Formica_montana:1)Monogyny:1)Monogyny:1)Monogyny:1)Monogyny:1)Polygyny:1,(Proformica_longiseta:1,((Cataglyphis_niger:1,Cataglyphis_bicolor:1)Polygyny:1,(Cataglyphis_bombycinus:1,(Cataglyphis_hispanica:1,(Cataglyphis_velox:1,Cataglyphis_mauritanica:1)Polygyny:1)Polygyny:1)Monogyny:1)Polygyny:1)Polygyny:1)Polygyny:1)Polygyny:1,(Anoplolepis_gracilipes:1,(Plagiolepis_pygmaea:1,Plagiolepis_vindobonensis:1)Polygyny:1)Polygyny:1,(Colobopsis_nipponica:1,((Camponotus_floridanus:1,Camponotus_festinatus:1)Polygyny:1,(Camponotus_ocreatus:1,(Camponotus_nearcticus:1,(Camponotus_pennsylvanicus:1,Camponotus_novaeboracensis:1)Polygyny:1)Polygyny:1)Polygyny:1)Polygyny:1)Monogyny:1)Polygyny:1)Monogyny:1)Monogyny:1,(((Rhytidoponera_purpurea:1,Rhytidoponera_confusa:1,Rhytidoponera_chalybaea:1)Polygyny:1,(Ectatomma_ruidum:1,Ectatomma_tuberculatum:1)Polygyny:1,Gnamptogenys_striatula:1)Polygyny:1,(((Manica_bradleyi:1,Manica_rubida:1)Monogyny:1,((Myrmica_rubra:1,Myrmica_ruginodis:1)Monogyny:1,((Myrmica_alaskensis:1,Myrmica_incompleta:1)Monogyny:1,(Myrmica_punctiventris:1,((Myrmica_rugulosa:1,(Myrmica_constricta:1,((Myrmica_scabrinodis:1,(Myrmica_spinosior:1,Myrmica_sabuleti:1)Polygyny:1)Polygyny:1,Myrmica_hellenica:1,Myrmica_lonae:1)Polygyny:1)Monogyny:1)Polygyny:1,(Myrmica_tahoensis:1,(Myrmica_americana:1,(Myrmica_schenki:1,(Myrmica_sulcinodis:1,Myrmica_lobicornis:1)Monogyny:1)Polygyny:1)Polygyny:1)Monogyny:1)Monogyny:1)Monogyny:1)Monogyny:1)Monogyny:1)Monogyny:1,(((Pogonomyrmex_desertorum:1,(Pogonomyrmex_rugosus:1,Pogonomyrmex_barbatus:1)Polygyny:1)Polygyny:1,(((Pogonomyrmex_montanus:1,Pogonomyrmex_salinus:1)Monogyny:1,(Pogonomyrmex_occidentalis:1,Pogonomyrmex_subnitidus:1)Monogyny:1)Monogyny:1,(Pogonomyrmex_pima:1,Pogonomyrmex_badius:1,Pogonomyrmex_maricopa:1)Polygyny:1)Polygyny:1)Polygyny:1,((Stenamma_debile:1,((Messor_ebeninus:1,Messor_semirufus:1)Polygyny:1,(Aphaenogaster_cockerelli:1,Aphaenogaster_senilis:1,Aphaenogaster_japonica:1,Aphaenogaster_rudis:1,Aphaenogaster_treatae:1,Aphaenogaster_subterranea:1)Polygyny:1)Polygyny:1)Polygyny:2,(((Solenopsis_invicta:1,Solenopsis_abdita:1,Solenopsis_molesta:1,Solenopsis_germinata:1,Solenopsis_richteri:1,Solenopsis_picta:1,Solenopsis_quinquecuspis:1,Solenopsis_corticalis:1,Solenopsis_carolinensis:1,Solenopsis_texana:1)Polygyny:1,((Megalomyrmex_silvestrii:1,Megalomyrmex_modestus:1,Megalomyrmex_milenae:1)Polygyny:1,(Monomorium_compressum:1,Monomorium_pharaonis:1,Monomorium_emarginatum:1,Monomorium_trageri:1,Monomorium_ergatogyna:1,Monomorium_salomonis:1,Monomorium_cyaneum:1,Monomorium_minimum:1,Monomorium_viridum:1,Monomorium_ebeninum:1,Monomorium_floricola:1)Polygyny:1)Polygyny:1)Polygyny:1,((Wasmannia_auropunctata:1,(Acanthognathus_teledectus:1,((((Mycocepurus_goeldii:1,Myrmicocrypta_ednaella:1)Polygyny:1,(Apterostigma_mayri:1,Apterostigma_dentigerum:1)Monogyny:1)Polygyny:1,((Cyphomyrmex_rimosus:1,(Mycetophylax_morschi:1,Mycetophylax_conformis:1)Polygyny:1)Polygyny:1,((Cyphomyrmex_costatus:1,Cyphomyrmex_longiscapus:1)Polygyny:1,(Trachymyrmex_isthmicus:1,Sericomyrmex_amabilis:1,Trachymyrmex_turrifex:1,(((Acromyrmex_echinatior:1,Acromyrmex_octospinosus:1)Polygyny:1,(Acromyrmex_landolti:1,(Acromyrmex_subterraneus:1,((Acromyrmex_heyeri:1,Acromyrmex_lundii:1)Monogyny:1,(Acromyrmex_ambiguus:1,Acromyrmex_crassispinus:1,Acromyrmex_lobicornis:1)Monogyny:1)Monogyny:1)Monogyny:1)Monogyny:1)Polygyny:1,(Atta_sexdens:1,(Atta_colombica:1,Atta_cephalotes:1)Monogyny:1)Monogyny:1)Polygyny:1,Trachymyrmex_septentrionalis:1)Polygyny:1)Polygyny:1)Polygyny:1)Polygyny:1,((Strumigenys_gundlachi:1,Strumigenys_loriae:1)Polygyny:1,(((Pheidole_cockerelli:1,Pheidole_desertorum:1)Polygyny:1,((Pheidole_tysoni:1,(Pheidole_pilifera:1,Pheidole_floridana:1)Polygyny:1)Polygyny:1,(Pheidole_pallidula:1,Pheidole_megacephala:1)Polygyny:1)Polygyny:1)Polygyny:1,(Cephalotes_atratus:1,(Cephalotes_minutus:1,Cephalotes_setulifer:1)Polygyny:1)Polygyny:1)Polygyny:1)Polygyny:1)Polygyny:1)Polygyny:1)Polygyny:1,(((((Temnothorax_allardycei:1,(Temnothorax_obliquicanthus:1,(Temnothorax_carinatus:1,Temnothorax_neomexicanus:1)Polygyny:1)Polygyny:1)Polygyny:1,((Temnothorax_rugatulus:1,Temnothorax_corticalis:1)Polygyny:1,(Temnothorax_obturator:1,((Temnothorax_pergandei:1,Temnothorax_pastinifer:1)Polygyny:1,((Temnothorax_curvispinosus:1,(Temnothorax_tuscaloosae:1,(Temnothorax_ambiguus:1,Temnothorax_longispinosus:1)Monogyny:1)Monogyny:1)Polygyny:1,(Temnothorax_spinosior:1,((Temnothorax_nylanderi:1,(Temnothorax_exilis:1,(Temnothorax_nigriceps:1,Temnothorax_unifasciatus:1)Monogyny:1)Monogyny:1)Polygyny:1,Temnothorax_angustulus:1)Polygyny:1)Monogyny:1)Polygyny:1)Polygyny:1)Polygyny:1)Polygyny:1)Polygyny:1,(Leptothorax_muscorum:1,(Leptothorax_gredleri:1,Leptothorax_acervorum:1)Polygyny:1)Polygyny:1)Polygyny:1,(((Cardiocondyla_emeryi:1,(Cardiocondyla_minutior:1,((Cardiocondyla_kagutsuchi:1,Cardiocondyla_mauritanica:1)Polygyny:1,(Cardiocondyla_atalanta:1,Cardiocondyla_shuckardi:1,Cardiocondyla_nuda:1)Monogyny:1,((Cardiocondyla_batesii:1,Cardiocondyla_nigra:1)Monogyny:1,(Cardiocondyla_elegans:1,Cardiocondyla_ulianini:1)Monogyny:1)Monogyny:1)Monogyny:1)Monogyny:1)Polygyny:1,(Cardiocondyla_wroughtonii:1,Cardiocondyla_obscurior:1)Monogyny:1)Monogyny:1,(Vollenhovia_emeryi:1,(Tetramorium_moravicum:1,Tetramorium_caldarium:1,Tetramorium_caespitum:1,Tetramorium_impurum:1,Tetramorium_simillimum:1,Tetramorium_alpestre:1,Tetramorium_bicarinatum:1)Monogyny:1)Polygyny:1)Monogyny:1)Polygyny:1,(Proatta_butelli:1,((Myrmecina_graminicola:1,Myrmecina_nipponica:1)Monogyny:1,(Xenomyrmex_floridanus:1,(Crematogaster_laeviuscula:1,Crematogaster_sumichrasti:1,Crematogaster_biroi:1,Crematogaster_erecta:1,Crematogaster_crinosa:1,Crematogaster_ashmeadi:1,Crematogaster_missouriensis:1,Crematogaster_pygmaea:1,Crematogaster_levior:1,Crematogaster_scutellaris:1,Crematogaster_gerstaeckeri:1,Crematogaster_montezumia:1,Crematogaster_limata:1,Crematogaster_cerasi:1,Crematogaster_minutissima:1,Crematogaster_emeryana:1,Crematogaster_monteverdensis:1,Crematogaster_carinata:1,Crematogaster_nigropilosa:1,Crematogaster_atkinsoni:1,Crematogaster_longispina:1,Crematogaster_schimmeri:1,Crematogaster_lineolata:1,Crematogaster_marioni:1)Polygyny:2)Monogyny:1)Monogyny:1)Polygyny:1)Polygyny:2)Polygyny:1)Polygyny:1)Polygyny:1)Polygyny:1)Polygyny:1)Polygyny:1)Monogyny:1,((Dorylus_nigricans_molestus:1,((Eciton_dulcium_crassinode:1,Eciton_lucanoides:1,Eciton_burchellii:1,Eciton_hamatum:1,Eciton_vagans_angustatum:1,Eciton_mexicanum:1)Polygyny:1,(Neivamyrmex_carolinensis:1,Neivamyrmex_nigrescens:1,Neivamyrmex_opacithorax:1)Polygyny:1)Polygyny:1)Polygyny:1,(((Technomyrmex_albipes:1,(Tapinoma_erraticum:1,Tapinoma_melanocephalum:1,Tapinoma_minutum:1,Tapinoma_sessile:1,Tapinoma_litorale:1)Polygyny:1)Polygyny:1,((Dolichoderus_pustulatus:1,Dolichoderus_plagiatus:1,Dolichoderus_mariae:1,Dolichoderus_quadripunctatus:1)Monogyny:1,(((Azteca_longiceps:1,Azteca_nigricans:1,Azteca_pittieri:1)Monogyny:1,(Linepithema_humile:1,Iridomyrmex_purpureus:1)Monogyny:1)Monogyny:1,(Forelius_pruinosus:1,(Dorymyrmex_insana:1,Dorymyrmex_bicolor:1,Dorymyrmex_flavopecta:1,Dorymyrmex_grandula:1,Dorymyrmex_smithi:1)Monogyny:1)Monogyny:1)Monogyny:1)Monogyny:1)Polygyny:1,(((Myrmecia_pilosula:1,Myrmecia_vindex:1,Myrmecia_gulosa:1,Myrmecia_tarsata:1,Myrmecia_varians:1,Myrmecia_dispar:1,Myrmecia_nigriceps:1)Polygyny:1,Nothomyrmecia_macrops:1)Monogyny:1,((Pseudomyrmex_apache:1,((Pseudomyrmex_pallidus:1,Pseudomyrmex_simplex:1)Polygyny:1,(Pseudomyrmex_nigrocinctus:1,((Pseudomyrmex_satanicus:1,Pseudomyrmex_spinicola:1)Polygyny:1,(Pseudomyrmex_veneficus:1,(Pseudomyrmex_peperi:1,(Pseudomyrmex_mixtecus:1,Pseudomyrmex_flavicornis:1)Polygyny:1)Monogyny:1)Monogyny:1)Polygyny:1)Polygyny:1)Polygyny:1)Polygyny:1,Tetraponera_anthracina:1)Monogyny:1)Polygyny:1)Polygyny:1)Polygyny:1)Polygyny:1)Monogyny;
