# Supplementary material for: Multi-queen breeding is associated with the origin of inquiline social parasitism in ants
Source: Sci Rep. 2022 Aug 29;12:14680. doi: 10.1038/s41598-022-17595-0 (PMC9424252; doi:10.1038/s41598-022-17595-0)
Supplement: Supplementary file 3 — Supplementary Information 3. [file 41598_2022_17595_MOESM3_ESM.csv]

Ancestor_node	Descendant_node	Transition_Social	Transition_Host
295	296	No change (monogyny)	No change
296	297	Transition to facultative polygyny	No change
297	1	No change (Facultative polygyny)	No change
297	298	Transition from facultative or obligate to unknown polygyny	No change
298	2	No change (unknown polygyny)	No change
298	299	No change (unknown polygyny)	No change
299	300	Reversion to monogyny	No change
300	301	Transition to polygyny (unknown if obl. or fac.)	No change
301	302	No change (unknown polygyny)	No change
302	3	No change (unknown polygyny)	No change
302	4	No change (unknown polygyny)	No change
301	5	Reversion to monogyny	No change
300	6	No change (monogyny)	No change
299	303	Transition from obligate or unknown polygyny to facultative polygyny	No change
303	7	No change (Facultative polygyny)	No change
303	304	Reversion to monogyny	No change
304	305	No change (monogyny)	No change
305	306	No change (monogyny)	No change
306	10	No change (monogyny)	No change
306	9	No change (monogyny)	No change
305	8	No change (monogyny)	No change
304	307	Transition to polygyny (unknown if obl. or fac.)	No change
307	308	No change (unknown polygyny)	No change
308	11	Transition from facultative or unknown to obligate polygyny	No change
308	12	No change (unknown polygyny)	No change
307	309	No change (unknown polygyny)	No change
309	13	No change (unknown polygyny)	No change
309	310	No change (unknown polygyny)	No change
310	14	No change (unknown polygyny)	No change
310	311	Reversion to monogyny	No change
311	15	No change (monogyny)	No change
311	312	No change (monogyny)	No change
312	16	No change (monogyny)	No change
312	17	Transition to polygyny (unknown if obl. or fac.)	No change
296	313	Transition to facultative polygyny	No change
313	314	Reversion to monogyny	No change
314	315	No change (monogyny)	No change
315	18	No change (monogyny)	No change
315	316	No change (monogyny)	No change
316	317	No change (monogyny)	No change
317	318	No change (monogyny)	No change
318	19	No change (monogyny)	No change
318	319	Transition to facultative polygyny	No change
319	20	No change (Facultative polygyny)	No change
319	320	Transition from facultative or unknown to obligate polygyny	No change
320	21	No Change (Obligate polygyny)	No change
320	321	No Change (Obligate polygyny)	No change
321	22	No Change (Obligate polygyny)	No change
321	322	Reversion to monogyny	No change
322	23	No change (monogyny)	No change
322	24	No change (monogyny)	No change
317	323	Transition to facultative polygyny	No change
323	25	No change (Facultative polygyny)	No change
323	324	Reversion to monogyny	No change
324	26	Transition to polygyny (unknown if obl. or fac.)	No change
324	325	No change (monogyny)	No change
325	326	No change (monogyny)	No change
326	29	No change (monogyny)	No change
326	30	Transition to obligate polygyny	No change
325	327	No change (monogyny)	No change
327	27	No change (monogyny)	No change
327	328	No change (monogyny)	No change
328	28	Transition to polygyny (unknown if obl. or fac.)	No change
328	31	No change (monogyny)	Transition to host status
316	329	No change (monogyny)	No change
329	330	No change (monogyny)	No change
330	331	No change (monogyny)	No change
331	35	No change (monogyny)	No change
331	332	No change (monogyny)	No change
332	333	No change (monogyny)	No change
333	36	No change (monogyny)	No change
333	37	Transition to facultative polygyny	No change
332	334	No change (monogyny)	No change
334	38	No change (monogyny)	No change
334	335	No change (monogyny)	No change
335	39	No change (monogyny)	No change
335	336	No change (monogyny)	No change
336	40	Transition to facultative polygyny	No change
336	41	No change (monogyny)	No change
330	337	Transition to obligate polygyny	No change
337	32	No Change (Obligate polygyny)	No change
337	338	Transition from obligate or unknown polygyny to facultative polygyny	No change
338	33	No change (Facultative polygyny)	Transition to host status
338	34	Transition from facultative or obligate to unknown polygyny	Transition to host status
329	339	No change (monogyny)	No change
339	42	No change (monogyny)	No change
339	340	No change (monogyny)	No change
340	341	No change (monogyny)	No change
341	342	Transition to polygyny (unknown if obl. or fac.)	No change
342	43	No change (unknown polygyny)	No change
342	343	Reversion to monogyny	No change
343	44	Transition to facultative polygyny	No change
343	45	No change (monogyny)	No change
341	344	Transition to obligate polygyny	No change
344	345	Transition from obligate or unknown polygyny to facultative polygyny	No change
345	346	No change (Facultative polygyny)	No change
346	46	No change (Facultative polygyny)	No change
346	47	Transition from facultative or obligate to unknown polygyny	No change
345	347	Transition from facultative or unknown to obligate polygyny	No change
347	348	No Change (Obligate polygyny)	No change
348	48	No Change (Obligate polygyny)	Transition to host status
348	49	Reversion to monogyny	No change
347	349	Transition from obligate or unknown polygyny to facultative polygyny	No change
349	50	No change (Facultative polygyny)	No change
349	350	Transition from facultative or unknown to obligate polygyny	No change
350	51	No Change (Obligate polygyny)	No change
350	351	No Change (Obligate polygyny)	No change
351	52	Transition from obligate or unknown polygyny to facultative polygyny	No change
351	53	No Change (Obligate polygyny)	No change
344	352	No Change (Obligate polygyny)	No change
352	54	No Change (Obligate polygyny)	No change
352	353	Transition from facultative or obligate to unknown polygyny	No change
353	354	No change (unknown polygyny)	No change
354	55	Transition from obligate or unknown polygyny to facultative polygyny	No change
354	56	No change (unknown polygyny)	No change
353	355	No change (unknown polygyny)	No change
355	57	No change (unknown polygyny)	No change
355	58	No change (unknown polygyny)	No change
340	356	No change (monogyny)	No change
356	59	Transition to facultative polygyny	No change
356	357	No change (monogyny)	No change
357	358	No change (monogyny)	No change
358	60	Transition to polygyny (unknown if obl. or fac.)	No change
358	61	No change (monogyny)	Transition to host status
357	359	No change (monogyny)	No change
359	62	No change (monogyny)	No change
359	360	No change (monogyny)	No change
360	63	No change (monogyny)	No change
360	361	Transition to facultative polygyny	No change
361	64	No change (Facultative polygyny)	No change
361	65	Transition from facultative or unknown to obligate polygyny	No change
314	362	Transition to facultative polygyny	No change
362	363	No change (Facultative polygyny)	No change
363	364	No change (Facultative polygyny)	No change
364	365	No change (Facultative polygyny)	No change
365	66	No change (Facultative polygyny)	No change
365	67	No change (Facultative polygyny)	Transition to host status
364	366	No change (Facultative polygyny)	No change
366	367	No change (Facultative polygyny)	No change
367	70	No change (Facultative polygyny)	No change
367	71	No change (Facultative polygyny)	No change
366	69	No change (Facultative polygyny)	No change
363	68	Transition from facultative or unknown to obligate polygyny	No change
362	368	No change (Facultative polygyny)	No change
368	369	No change (Facultative polygyny)	No change
369	370	No change (Facultative polygyny)	No change
370	72	No change (Facultative polygyny)	Transition to host status
370	73	Transition from facultative or obligate to unknown polygyny	No change
369	371	No change (Facultative polygyny)	No change
371	372	No change (Facultative polygyny)	No change
372	74	No change (Facultative polygyny)	Transition to host status
372	75	No change (Facultative polygyny)	Transition to host status
371	373	No change (Facultative polygyny)	No change
373	374	Transition from facultative or obligate to unknown polygyny	No change
374	76	No change (unknown polygyny)	Transition to host status
374	77	No change (unknown polygyny)	No change
373	375	No change (Facultative polygyny)	No change
375	78	No change (Facultative polygyny)	No change
375	376	No change (Facultative polygyny)	No change
376	377	No change (Facultative polygyny)	No change
377	79	Transition from facultative or obligate to unknown polygyny	Transition to host status
377	378	No change (Facultative polygyny)	No change
378	80	No change (Facultative polygyny)	No change
378	379	No change (Facultative polygyny)	No change
379	380	No change (Facultative polygyny)	No change
380	381	No change (Facultative polygyny)	No change
381	83	No change (Facultative polygyny)	Transition to host status
381	382	No change (Facultative polygyny)	No change
382	84	Transition from facultative or obligate to unknown polygyny	Transition to host status
382	85	No change (Facultative polygyny)	Transition to host status
380	81	No change (Facultative polygyny)	No change
379	82	No change (Facultative polygyny)	Transition to host status
376	383	No change (Facultative polygyny)	No change
383	86	No change (Facultative polygyny)	No change
383	384	No change (Facultative polygyny)	No change
384	87	Transition from facultative or obligate to unknown polygyny	No change
384	385	No change (Facultative polygyny)	No change
385	88	No change (Facultative polygyny)	No change
385	386	No change (Facultative polygyny)	No change
386	89	No change (Facultative polygyny)	No change
386	90	No change (Facultative polygyny)	Transition to host status
368	387	Reversion to monogyny	No change
387	388	No change (monogyny)	No change
388	389	No change (monogyny)	No change
389	91	No change (monogyny)	No change
389	390	No change (monogyny)	No change
390	92	No change (monogyny)	Transition to host status
390	93	No change (monogyny)	Transition to host status
388	391	No change (monogyny)	No change
391	392	No change (monogyny)	No change
392	393	No change (monogyny)	No change
393	94	No change (monogyny)	No change
393	95	No change (monogyny)	No change
392	394	No change (monogyny)	No change
394	96	No change (monogyny)	No change
394	97	No change (monogyny)	No change
391	395	No change (monogyny)	No change
395	396	No change (monogyny)	No change
396	100	Transition to facultative polygyny	No change
396	98	No change (monogyny)	No change
395	99	No change (monogyny)	No change
387	397	Transition to facultative polygyny	No change
397	398	No change (Facultative polygyny)	No change
398	101	No change (Facultative polygyny)	No change
398	399	Reversion to monogyny	No change
399	400	No change (monogyny)	No change
400	102	No change (monogyny)	No change
400	103	No change (monogyny)	No change
399	401	No change (monogyny)	No change
401	402	No change (monogyny)	No change
402	105	No change (monogyny)	No change
402	106	Transition to facultative polygyny	No change
401	403	No change (monogyny)	No change
403	404	No change (monogyny)	No change
404	108	No change (monogyny)	No change
404	107	No change (monogyny)	No change
403	405	No change (monogyny)	No change
405	104	No change (monogyny)	No change
405	109	No change (monogyny)	No change
397	406	No change (Facultative polygyny)	No change
406	407	No change (Facultative polygyny)	No change
407	408	No change (Facultative polygyny)	No change
408	409	Transition from facultative or obligate to unknown polygyny	No change
409	410	No change (unknown polygyny)	No change
410	411	No change (unknown polygyny)	No change
411	112	No change (unknown polygyny)	No change
411	118	Transition from obligate or unknown polygyny to facultative polygyny	Transition to host status
410	412	No change (unknown polygyny)	No change
412	413	No change (unknown polygyny)	No change
413	119	No change (unknown polygyny)	No change
413	110	No change (unknown polygyny)	No change
412	114	Transition from obligate or unknown polygyny to facultative polygyny	No change
409	111	No change (unknown polygyny)	No change
408	414	No change (Facultative polygyny)	No change
414	415	No change (Facultative polygyny)	No change
415	117	No change (Facultative polygyny)	Transition to host status
415	416	No change (Facultative polygyny)	No change
416	113	No change (Facultative polygyny)	No change
416	115	Transition from facultative or unknown to obligate polygyny	No change
414	116	Transition from facultative or unknown to obligate polygyny	No change
407	417	No change (Facultative polygyny)	No change
417	418	No change (Facultative polygyny)	No change
418	419	No change (Facultative polygyny)	No change
419	122	No change (Facultative polygyny)	No change
419	120	Reversion to monogyny	No change
418	121	Transition from facultative or obligate to unknown polygyny	No change
417	420	No change (Facultative polygyny)	No change
420	421	No change (Facultative polygyny)	No change
421	129	No change (Facultative polygyny)	Transition to host status
421	422	No change (Facultative polygyny)	No change
422	423	No change (Facultative polygyny)	No change
423	130	Transition from facultative or unknown to obligate polygyny	No change
423	131	Transition from facultative or unknown to obligate polygyny	Transition to host status
422	126	No change (Facultative polygyny)	No change
420	424	No change (Facultative polygyny)	No change
424	425	No change (Facultative polygyny)	No change
425	133	No change (Facultative polygyny)	No change
425	426	No change (Facultative polygyny)	No change
426	124	No change (Facultative polygyny)	Transition to host status
426	127	No change (Facultative polygyny)	No change
424	427	No change (Facultative polygyny)	No change
427	428	No change (Facultative polygyny)	No change
428	128	Transition from facultative or obligate to unknown polygyny	Transition to host status
428	123	Transition from facultative or obligate to unknown polygyny	No change
427	429	No change (Facultative polygyny)	No change
429	132	No change (Facultative polygyny)	No change
429	125	No change (Facultative polygyny)	No change
406	430	No change (Facultative polygyny)	No change
430	431	Transition from facultative or unknown to obligate polygyny	No change
431	134	No Change (Obligate polygyny)	No change
431	432	Reversion to monogyny	No change
432	135	No change (monogyny)	No change
432	433	No change (monogyny)	No change
433	434	No change (monogyny)	No change
434	435	No change (monogyny)	No change
435	436	No change (monogyny)	No change
436	136	Transition to facultative polygyny	Transition to host status
436	137	No change (monogyny)	No change
435	437	No change (monogyny)	No change
437	138	No change (monogyny)	No change
437	139	No change (monogyny)	No change
434	438	No change (monogyny)	No change
438	439	No change (monogyny)	No change
439	140	Transition to facultative polygyny	No change
439	440	No change (monogyny)	No change
440	141	No change (monogyny)	No change
440	142	No change (monogyny)	No change
438	441	No change (monogyny)	No change
441	442	No change (monogyny)	No change
442	143	No change (monogyny)	No change
442	144	No change (monogyny)	No change
441	443	No change (monogyny)	No change
443	444	No change (monogyny)	No change
444	147	No change (monogyny)	No change
444	148	No change (monogyny)	No change
443	445	No change (monogyny)	No change
445	446	No change (monogyny)	No change
446	146	No change (monogyny)	No change
446	145	Transition to facultative polygyny	No change
445	447	No change (monogyny)	No change
447	448	No change (monogyny)	No change
448	449	No change (monogyny)	No change
449	149	Transition to facultative polygyny	Transition to host status
449	150	No change (monogyny)	Transition to host status
448	450	No change (monogyny)	No change
450	151	No change (monogyny)	No change
450	451	No change (monogyny)	No change
451	152	Transition to polygyny (unknown if obl. or fac.)	Transition to host status
451	452	Transition to facultative polygyny	No change
452	453	No change (Facultative polygyny)	No change
453	153	No change (Facultative polygyny)	Transition to host status
453	154	Reversion to monogyny	Transition to host status
452	454	No change (Facultative polygyny)	No change
454	455	No change (Facultative polygyny)	No change
455	157	Reversion to monogyny	No change
455	156	No change (Facultative polygyny)	Transition to host status
454	155	No change (Facultative polygyny)	Transition to host status
447	456	No change (monogyny)	No change
456	158	No change (monogyny)	No change
456	457	No change (monogyny)	No change
457	159	No change (monogyny)	No change
457	160	No change (monogyny)	No change
433	458	No change (monogyny)	No change
458	459	No change (monogyny)	No change
459	161	No change (monogyny)	No change
459	162	Transition to polygyny (unknown if obl. or fac.)	Transition to host status
458	460	No change (monogyny)	No change
460	461	No change (monogyny)	No change
461	462	No change (monogyny)	No change
462	163	No change (monogyny)	No change
462	164	No change (monogyny)	No change
461	463	No change (monogyny)	No change
463	464	No change (monogyny)	No change
464	165	No change (monogyny)	No change
464	465	No change (monogyny)	No change
465	166	No change (monogyny)	Transition to host status
465	167	No change (monogyny)	No change
463	466	Transition to polygyny (unknown if obl. or fac.)	No change
466	168	Transition from obligate or unknown polygyny to facultative polygyny	No change
466	169	No change (unknown polygyny)	Transition to host status
460	467	No change (monogyny)	No change
467	170	No change (monogyny)	No change
467	468	No change (monogyny)	No change
468	171	No change (monogyny)	No change
468	172	No change (monogyny)	No change
430	469	No change (Facultative polygyny)	No change
469	470	No change (Facultative polygyny)	No change
470	471	No change (Facultative polygyny)	No change
471	472	Reversion to monogyny	No change
472	473	No change (monogyny)	No change
473	173	No change (monogyny)	No change
473	474	No change (monogyny)	No change
474	174	No change (monogyny)	No change
474	475	No change (monogyny)	No change
475	175	No change (monogyny)	No change
475	176	No change (monogyny)	No change
472	476	No change (monogyny)	No change
476	477	No change (monogyny)	No change
477	177	Transition to facultative polygyny	Transition to host status
477	178	No change (monogyny)	No change
476	478	No change (monogyny)	No change
478	179	No change (monogyny)	No change
478	479	No change (monogyny)	No change
479	480	No change (monogyny)	No change
480	180	No change (monogyny)	No change
480	181	No change (monogyny)	No change
479	481	Transition to facultative polygyny	No change
481	482	No change (Facultative polygyny)	No change
482	182	No change (Facultative polygyny)	Transition to host status
482	483	No change (Facultative polygyny)	No change
483	183	No change (Facultative polygyny)	No change
483	484	No change (Facultative polygyny)	No change
484	184	No change (Facultative polygyny)	No change
484	185	No change (Facultative polygyny)	No change
481	485	No change (Facultative polygyny)	No change
485	186	No change (Facultative polygyny)	No change
485	486	Reversion to monogyny	No change
486	487	No change (monogyny)	No change
487	187	Transition to facultative polygyny	No change
487	488	No change (monogyny)	No change
488	188	No change (monogyny)	Transition to host status
488	489	No change (monogyny)	No change
489	189	No change (monogyny)	No change
489	190	No change (monogyny)	No change
486	191	No change (monogyny)	No change
471	490	No change (Facultative polygyny)	No change
490	192	No change (Facultative polygyny)	Transition to host status
490	491	No change (Facultative polygyny)	No change
491	193	Reversion to monogyny	No change
491	194	No change (Facultative polygyny)	Transition to host status
470	492	No change (Facultative polygyny)	No change
492	493	No change (Facultative polygyny)	No change
493	494	No change (Facultative polygyny)	No change
494	195	No change (Facultative polygyny)	No change
494	495	No change (Facultative polygyny)	No change
495	196	No change (Facultative polygyny)	No change
495	496	No change (Facultative polygyny)	No change
496	497	No change (Facultative polygyny)	No change
497	498	No change (Facultative polygyny)	No change
498	204	No change (Facultative polygyny)	No change
498	205	No change (Facultative polygyny)	No change
497	499	Reversion to monogyny	No change
499	500	No change (monogyny)	No change
500	197	No change (monogyny)	No change
500	198	No change (monogyny)	No change
499	501	No change (monogyny)	No change
501	199	No change (monogyny)	No change
501	200	No change (monogyny)	No change
496	502	No change (Facultative polygyny)	No change
502	503	Transition from facultative or obligate to unknown polygyny	No change
503	202	No change (unknown polygyny)	No change
503	203	No change (unknown polygyny)	Transition to host status
502	201	No change (Facultative polygyny)	No change
493	504	No change (Facultative polygyny)	No change
504	206	No change (Facultative polygyny)	No change
504	207	No change (Facultative polygyny)	No change
492	505	Transition from facultative or obligate to unknown polygyny	No change
505	208	No change (unknown polygyny)	Transition to host status
505	506	Transition from obligate or unknown polygyny to facultative polygyny	No change
506	507	No change (Facultative polygyny)	No change
507	508	No change (Facultative polygyny)	No change
508	209	No change (Facultative polygyny)	Transition to host status
508	211	Reversion to monogyny	Transition to host status
507	509	Transition from facultative or obligate to unknown polygyny	No change
509	510	No change (unknown polygyny)	No change
510	213	Transition from obligate or unknown polygyny to facultative polygyny	Transition to host status
510	511	No change (unknown polygyny)	No change
511	215	No change (unknown polygyny)	No change
511	212	No change (unknown polygyny)	No change
509	210	No change (unknown polygyny)	No change
506	214	No change (Facultative polygyny)	No change
469	512	Transition from facultative or unknown to obligate polygyny	No change
512	216	No Change (Obligate polygyny)	No change
512	513	Transition from obligate or unknown polygyny to facultative polygyny	No change
513	514	No change (Facultative polygyny)	No change
514	217	No change (Facultative polygyny)	No change
514	218	No change (Facultative polygyny)	No change
513	515	Reversion to monogyny	No change
515	219	No change (monogyny)	No change
515	516	No change (monogyny)	No change
516	517	No change (monogyny)	No change
517	518	No change (monogyny)	No change
518	223	Transition to obligate polygyny	No change
518	220	No change (monogyny)	No change
517	519	No change (monogyny)	No change
519	520	No change (monogyny)	No change
520	235	Transition to polygyny (unknown if obl. or fac.)	No change
520	239	Transition to facultative polygyny	No change
519	227	Transition to facultative polygyny	No change
516	521	No change (monogyny)	No change
521	522	No change (monogyny)	No change
522	523	No change (monogyny)	No change
523	524	No change (monogyny)	No change
524	240	Transition to obligate polygyny	No change
524	234	No change (monogyny)	No change
523	525	No change (monogyny)	No change
525	232	No change (monogyny)	No change
525	526	No change (monogyny)	No change
526	241	No change (monogyny)	No change
526	231	Transition to facultative polygyny	No change
522	527	No change (monogyny)	No change
527	528	No change (monogyny)	No change
528	229	No change (monogyny)	No change
528	529	No change (monogyny)	No change
529	243	Transition to facultative polygyny	No change
529	238	No change (monogyny)	No change
527	530	No change (monogyny)	No change
530	226	No change (monogyny)	No change
530	233	Transition to polygyny (unknown if obl. or fac.)	No change
521	531	No change (monogyny)	No change
531	532	No change (monogyny)	No change
532	237	Transition to obligate polygyny	No change
532	221	Transition to polygyny (unknown if obl. or fac.)	No change
531	533	No change (monogyny)	No change
533	534	No change (monogyny)	No change
534	535	No change (monogyny)	No change
535	536	No change (monogyny)	No change
536	222	No change (monogyny)	No change
536	230	Transition to polygyny (unknown if obl. or fac.)	No change
535	224	No change (monogyny)	No change
534	537	No change (monogyny)	No change
537	228	Transition to polygyny (unknown if obl. or fac.)	No change
537	242	No change (monogyny)	No change
533	538	No change (monogyny)	No change
538	225	Transition to facultative polygyny	No change
538	236	No change (monogyny)	No change
313	539	No change (Facultative polygyny)	No change
539	540	No change (Facultative polygyny)	No change
540	244	No change (Facultative polygyny)	No change
540	541	Reversion to monogyny	No change
541	542	No change (monogyny)	No change
542	543	No change (monogyny)	No change
543	250	No change (monogyny)	No change
543	544	No change (monogyny)	No change
544	245	No change (monogyny)	No change
544	545	No change (monogyny)	No change
545	249	No change (monogyny)	No change
545	247	No change (monogyny)	No change
542	546	No change (monogyny)	No change
546	246	No change (monogyny)	No change
546	248	No change (monogyny)	No change
541	547	No change (monogyny)	No change
547	548	No change (monogyny)	No change
548	251	Transition to facultative polygyny	No change
548	252	No change (monogyny)	No change
547	253	No change (monogyny)	No change
539	549	No change (Facultative polygyny)	No change
549	550	No change (Facultative polygyny)	No change
550	551	No change (Facultative polygyny)	No change
551	254	Transition from facultative or obligate to unknown polygyny	No change
551	552	No change (Facultative polygyny)	No change
552	257	No change (Facultative polygyny)	No change
552	553	No change (Facultative polygyny)	No change
553	258	No change (Facultative polygyny)	No change
553	554	No change (Facultative polygyny)	No change
554	259	Transition from facultative or obligate to unknown polygyny	No change
554	555	No change (Facultative polygyny)	No change
555	256	Transition from facultative or obligate to unknown polygyny	No change
555	255	No change (Facultative polygyny)	Transition to host status
550	556	No change (Facultative polygyny)	No change
556	557	No change (Facultative polygyny)	No change
557	263	Reversion to monogyny	No change
557	558	No change (Facultative polygyny)	No change
558	261	No change (Facultative polygyny)	No change
558	559	No change (Facultative polygyny)	No change
559	260	Transition from facultative or unknown to obligate polygyny	No change
559	262	No change (Facultative polygyny)	No change
556	560	No change (Facultative polygyny)	No change
560	561	Reversion to monogyny	No change
561	562	No change (monogyny)	No change
562	563	No change (monogyny)	No change
563	265	No change (monogyny)	No change
563	264	No change (monogyny)	No change
562	266	No change (monogyny)	No change
561	564	Transition to facultative polygyny	No change
564	267	Transition from facultative or unknown to obligate polygyny	No change
564	268	No change (Facultative polygyny)	No change
560	565	Transition from facultative or unknown to obligate polygyny	No change
565	269	No Change (Obligate polygyny)	No change
565	566	Transition from obligate or unknown polygyny to facultative polygyny	No change
566	567	No change (Facultative polygyny)	No change
567	270	No change (Facultative polygyny)	No change
567	568	Reversion to monogyny	No change
568	569	No change (monogyny)	No change
569	273	Transition to facultative polygyny	No change
569	272	No change (monogyny)	No change
568	271	No change (monogyny)	No change
566	274	Transition from facultative or unknown to obligate polygyny	No change
549	570	No change (Facultative polygyny)	No change
570	571	Reversion to monogyny	No change
571	572	No change (monogyny)	No change
572	573	No change (monogyny)	No change
573	574	No change (monogyny)	No change
574	279	No change (monogyny)	No change
574	575	No change (monogyny)	No change
575	576	No change (monogyny)	No change
576	278	Transition to facultative polygyny	No change
576	277	No change (monogyny)	No change
575	577	No change (monogyny)	No change
577	280	No change (monogyny)	No change
577	276	No change (monogyny)	No change
573	275	No change (monogyny)	No change
572	281	No change (monogyny)	Transition to host status
571	282	No change (monogyny)	No change
570	578	No change (Facultative polygyny)	No change
578	579	No change (Facultative polygyny)	No change
579	283	No change (Facultative polygyny)	No change
579	580	No change (Facultative polygyny)	No change
580	581	No change (Facultative polygyny)	No change
581	284	No change (Facultative polygyny)	Transition to host status
581	285	No change (Facultative polygyny)	No change
580	582	Reversion to monogyny	No change
582	286	No change (monogyny)	No change
582	583	No change (monogyny)	No change
583	584	No change (monogyny)	No change
584	287	Transition to obligate polygyny	No change
584	288	No change (monogyny)	No change
583	585	Transition to obligate polygyny	No change
585	289	No Change (Obligate polygyny)	No change
585	586	Reversion to monogyny	No change
586	290	Transition to facultative polygyny	No change
586	587	No change (monogyny)	No change
587	291	No change (monogyny)	No change
587	292	No change (monogyny)	No change
578	293	No change (Facultative polygyny)	No change
295	294	No change (monogyny)	No change
